# Supplementary material for: Extended-Spectrum Beta-Lactamase-Producing Escherichia coli in Drinking Water Samples From a Forcibly Displaced, Densely Populated Community Setting in Bangladesh
Source: Front Public Health. 2020 Jun 18;8:228. doi: 10.3389/fpubh.2020.00228 (PMC7314906; doi:10.3389/fpubh.2020.00228)
Supplement: Supplementary file 1 [file Table_1.XLSX]

## Sheet: Sheet1
Table S1: PCR primers used in this study for E coli for virulence and resistance genes
Target gene	Primer name	Nucleotide sequence (5‘–3')	Annealing temp (°C)	Product size (bp)	References
estA	ST-F	GCTAAACCAGTAG AGGTCTTCAAAA	57	147	Nguyen et al., 2005
	ST-R	CCCGGTACAGAGCAGGATTACAACA
eltB	LT-F	CACACGGAGCTCCTCAGT C	57	508	Talukdar et al., 2013
	LT-R	CCC CCA GCC TAG CTT AGT TT
bfpA	bfpA-F	GGAAGTCAAATTCATGGGGG	57	300	Talukdar et al., 2013
	bfpA-R	GGAATCAGACGCAGACTGGT
eae	eae-F	CCCGAATTCGGCACAAGCATAAGC	57	881	Oswald et al., 2000
	eae-R	CCCGGATCCGTCTCGCCAGTATTCG
aat	Pcvd432-F	CTGGCGAAAGACTGTATCAT	57	650	Mohamed et al., 2009
	pcvd432-R	CAATGTATAGAAATCCGCTGTT
aaiC	AAIC-F	ATTGTCCTCAGG CATTTCAC	57	215	Talukdar et al., 2013
	AAIC-R	CGACACCCCTGATAAACAA
stx1	stx1F	CACAATCAGGCGTCGCCAGCGCACTTGCT	58	606	Islam et al., 2007
	stx1R	TGTTGCAGGGATCAGTGGTACGGGGATGC
stx2	stx2F	CCACATCGGTGTCTGTTATTAACCACACC	58	372	Heuvelink et al., 1995
	stx2R	GCAGAACTGCTCTGGATGCATCTCTGGTC
iaa	ial upper	CTGGATGGTATGGTGAGG	57	320	Frankel et al., 1989
	ial lower	GGAGGCCAACAATTATTTCC
ipaH	Shig-1	TGGAAAAACTCAGTGCCTCT	57	424	Lüscher and Altwegg, 1994
	Shig-2	CCAGTCCGTAAATTCATTCT
blaTEM	TEM-F	TCGGGGAAATGTGCGCG	57	850	Talukdar et al., 2013
	TEM-R	TGCTTAATCAGTGAGGACCC
blaSHV	SHV-F	CACTCAAGGATGTATTGTG	57	861	Jouini et al., 2007
	SHV-R	TTAGCGTTGCCAGTGCTCG
blaCTX-M-1 group	M13-upper	GGTTAAAAAATCACTGCGTC	54	866	Guessennd et al., 2008
	M13-lower	TTGGTGACGATTTTAGCCGC
blaCTX -M-2 group	M25-upper	ATGATGACTCAGAGCATTCG	56	866	Guessennd et al., 2008
	M25-lower	TGGGTT ACGATTTTCGCCGC
blaCTX -M-8 group	CTXM8 -F	TCGCGTTAAGCGGATGATGC	58	688	Leflon-Guibout et al., 2004
	CTXM8-R	AACCCACGATGTGGGTAGC
blaCTX-M-9 group	M9-upper	ATGGTGACAAAGAGAGTGCA	56	870	Guessennd et al., 2008
	M9-lower	CCCTTCGGCGATGATTCTC
blaCTX-M-15	CTX-M-15-SF	CACACGTGGAATTTAGGGACT	56	996	Muzaheed et al., 2008
	CTX-M-15-SR	GCCGTCTAAGGCGATAAACA
blaOXA-1 group	OXA-1F	ACACAATACATATCAACTTCGC	56	814	Jouini et al., 2007
	OXA-1R	AGTGTGTTTAGAATGGTGATC
blaOXA-47	OXA-1A	TCAACTTTCAAGATCGCA	48	609	Ahmed et al., 2007
	OXA-1B	GTGTGTTTAGAATGGTGA
blaCMY-2	Forward	GACAGCCTCTTTCTCCACA	50	1143	Zhao et al., 2001
	Reverse	TGGAACGAAGGCTACGTA
blaNDM-1	NDM-F	GGTTTGGCGATCTGGTTTTC	57	465	Nordmann et al., 2011
	NDM-R	CGGAATGGCTCATCACGATC
qnrA	QP1	GATAAAGTTTTTCAGCAAGAGG	57	593	Jacoby et al., 2003
	QP2	ATCCAGATCGGCAAAGGTTA
qnrB	FQ1	ATGACGCCATTACTGTATAA	53	383	Jacoby et al., 2006
	FQ2	GATCGCAATGTGTGAAGTTT
qnrS	qnrS-F	TGGAAACCTACAATCATACATATCG	55	656	Pu et al., 2009
	qnrS-R	TTAGTCAGGATAAACAACAATACCC
