# Supplementary material for: Extended-Spectrum Beta-Lactamase-Producing Escherichia coli in Drinking Water Samples From a Forcibly Displaced, Densely Populated Community Setting in Bangladesh
Source: Front Public Health. 2020 Jun 18;8:228. doi: 10.3389/fpubh.2020.00228 (PMC7314906; doi:10.3389/fpubh.2020.00228)
Supplement: Supplementary file 2 [file Table_2.XLSX]

## Sheet: Sheet2
Table S2: MIC data from VITEK2 for E. coli isolates
SL. No	Isolates ID	Amikacin	Amixicillin/Clavulonic Acid	Ampicillin	Cefepime	Cefoperazone/Sulbactam	Ceftriaxone	Cefuroxime	Cefuroxime Axetil	Ciprofloxacin	Colistin	Ertapenem	Gentamicin	Imipenem	Meropenem	Nalidixic Acid	Nitrofurantoin	Piperacillin/tazobactam	Tigecycline	Trimethoprim/Sulfamethoxozole	Cefixime	Ceftazidime
1	05095B	<= 2	16	>= 32	2	<= 8	32	>= 64	>= 64	1	<= 0.5	<= 0.5	<= 1	<= 0.25	<= 0.25	>= 32	<= 16	<= 4	<= 0.5	<= 20	NA	NA
2	09036H2	<= 2	8	>= 32	2	<= 8	>= 64	>= 64	>= 64	0.5	<= 0.5	<= 0.5	<= 1	<= 0.25	<= 0.25	>= 32	<= 16	<= 4	<= 0.5	<= 20	NA	NA
3	34022A	<= 2	16	>= 32	>= 64	16	>= 64	>= 64	>= 64	0.5	<= 0.5	<= 0.5	<= 1	<= 0.25	<= 0.25	>= 32	64	<= 4	<= 0.5	<= 320	NA	NA
4	34008B	<= 2	8	>= 32	32	<= 8	32	>= 64	>= 64	<= 0.25	<= 0.5	<= 0.5	<= 1	<= 0.25	<= 0.25	8	32	<= 4	<= 0.5	<= 20	NA	NA
5	34012H2	<= 2	4	>= 32	>= 64	<= 8	>= 64	>= 64	>= 64	0.5	<= 0.5	<= 0.5	<= 1	<= 0.25	<= 0.25	>= 32	32	8	<= 0.5	<= 20	NA	NA
6	05080H2	<= 2	8	>= 32	>= 64	16	>= 64	>= 64	>= 64	>= 4	<= 0.5	<= 0.5	<= 1	<= 0.25	<= 0.25	>= 32	64	<= 4	<= 0.5	<= 320	NA	NA
7	11023H2	<= 2	4	>= 32	2	<= 8	>= 64	>= 64	>= 64	<= 0.25	<= 0.5	<= 0.5	<= 1	<= 0.25	<= 0.25	4	<= 16	<= 4	<= 0.5	<= 20	NA	NA
8	34022H1	<= 2	8	>= 32	2	<= 8	>= 64	>= 64	>= 64	>= 64	<= 0.5	<= 0.5	<= 1	<= 0.25	<= 0.25	>= 32	<= 16	<= 4	<= 0.5	<= 20	NA	NA
9	5375B	<= 2	16	>= 32	4	16	>= 64	>= 64	>= 64	1	<= 0.5	<= 0.5	<= 1	<= 0.25	<= 0.25	>= 32	<= 16	>= 128	<= 0.5	<= 20	NA	NA
10	5095H2	<= 2	>= 32	>= 32	<= 1	<= 8	32	>= 64	>= 64	1	<= 0.5	<= 0.5	<= 1	<= 0.25	<= 0.25	>= 32	<= 16	<= 4	<= 0.5	<= 20	NA	NA
11	1109H1	<= 2	4	>= 32	2	<= 8	>= 64	>= 64	>= 64	>= 64	<= 0.5	<= 0.5	<= 1	<= 0.25	<= 0.25	4	<= 16	<= 4	<= 0.5	<= 20	NA	NA
12	8E756H2	<= 2	4	>= 32	2	<= 8	>= 64	>= 64	>= 64	>= 4	<= 0.5	<= 0.5	<= 1	<= 0.25	<= 0.25	>= 32	64	<= 4	<= 0.5	<= 20	NA	NA
13	9125B	<= 2	>= 32	>= 32	<= 1	<= 8	8	32	32	<= 0.25	<= 0.5	<= 0.5	<= 1	0.5	<= 0.25	4	<= 16	<= 4	<= 0.5	<= 320	NA	NA
14	8E285B	<= 2	>= 32	>= 32	<= 1	<= 8	8	32	32	<= 0.25	<= 0.5	<= 0.5	<= 1	<= 0.25	<= 0.25	4	<= 16	<= 4	<= 0.5	<= 20	NA	NA
15	11269H1	<= 2	4	>= 32	2	<= 8	32	>= 64	>= 64	>= 4	<= 0.5	<= 0.5	<= 1	<= 0.25	<= 0.25	>= 32	<= 16	<= 4	<= 0.5	<= 20	NA	NA
16	9736H2	<= 2	>= 32	>= 32	2	16	>= 64	>= 64	>= 64	>= 4	<= 0.5	<= 0.5	<= 1	<= 0.25	<= 0.25	>= 32	32	>= 128	<= 0.5	<= 20	NA	NA
17	11597A	<= 2	4	>= 32	2	<= 8	>= 64	>= 64	>= 64	0.5	<= 0.5	<= 0.5	<= 1	<= 0.25	<= 0.25	>= 32	<= 16	<= 4	<= 0.5	<= 320	NA	NA
18	11611H1	8	4	>= 32	2	<= 8	>= 64	>= 64	>= 64	0.5	<= 0.5	<= 0.5	4	<= 0.25	<= 0.25	>= 32	<= 16	<= 4	<= 0.5	<= 20	NA	NA
19	04584H2	<= 2	8	>= 32	2	<= 8	>= 64	>= 64	>= 64	<= 0.25	<= 0.5	<= 0.5	<= 1	<= 0.25	<= 0.25	8	<= 16	<= 4	<= 0.5	<= 20	NA	NA
20	8W645H2	<= 2	8	>= 32	4	<= 8	>= 64	>= 64	>= 64	<= 0.25	<= 0.5	<= 0.5	<= 1	<= 0.25	<= 0.25	8	<= 16	<= 4	<= 0.5	<= 20	NA	NA
21	8W390H1	<= 2	4	>= 32	<= 1	<= 8	16	>= 64	>= 64	<= 0.25	<= 0.5	<= 0.5	<= 1	<= 0.25	<= 0.25	4	<= 16	<= 4	<= 0.5	<= 20	NA	NA
22	8W803H2	<= 2	4	>= 32	8	16	>= 64	>= 64	>= 64	1	<= 0.5	<= 0.5	<= 1	<= 0.25	<= 0.25	>= 32	<= 16	<= 4	<= 0.5	<= 320	NA	NA
23	8W454H1	<= 2	4	>= 32	>= 64	16	>= 64	>= 64	>= 64	>= 4	<= 0.5	<= 0.5	<= 1	<= 0.25	<= 0.25	>= 32	<= 16	<= 4	<= 0.5	<= 320	NA	NA
24	18544A	<= 2	4	>= 32	2	<= 8	>= 64	>= 64	>= 64	0.5	<= 0.5	<= 0.5	<= 1	<= 0.25	<= 0.25	>= 32	128	<= 4	<= 0.5	<= 20	NA	NA
25	18162H2	<= 2	4	>= 32	<= 1	<= 8	>= 64	>= 64	>= 64	0.5	<= 0.5	<= 0.5	<= 1	<= 0.25	<= 0.25	>= 32	128	<= 4	<= 0.5	<= 20	NA	NA
26	18544B	<= 2	<= 2	>= 32	<= 1	<= 8	>= 64	>= 64	>= 64	0.5	<= 0.5	<= 0.5	<= 1	<= 0.25	<= 0.25	>= 32	128	8	<= 0.5	<= 20	NA	NA
27	12224H1	<= 2	4	>= 32	<= 1	<= 8	>= 64	>= 64	>= 64	0.5	<= 0.5	<= 0.5	<= 1	<= 0.25	<= 0.25	>= 32	<= 16	<= 4	<= 0.5	<= 20	NA	NA
28	11448B	<= 2	8	>= 32	<= 1	<= 8	>= 64	32	32	<= 0.25	<= 0.5	<= 0.5	<= 1	<= 0.25	<= 0.25	16	<= 16	<= 4	<= 0.5	<= 20	NA	NA
29	9441H2	<= 2	4	>= 32	2	<= 8	>= 64	>= 64	>= 64	1	<= 0.5	<= 0.5	<= 1	<= 0.25	<= 0.25	>= 32	<= 16	<= 4	<= 0.5	<= 20	NA	NA
30	1E181H2	<= 2	8	>= 32	>= 64	16	>= 64	>= 64	>= 64	0.5	<= 0.5	<= 0.5	<= 1	<= 0.25	<= 0.25	>= 32	<= 16	<= 4	<= 0.5	<= 320	NA	NA
31	2W242H2	8	16	>= 32	8	16	>= 64	>= 64	>= 64	>= 4	<= 0.5	<= 0.5	<= 1	<= 0.25	<= 0.25	>= 32	64	8	<= 0.5	<= 320	NA	NA
32	2W246A	<= 2	8	>= 32	2	<= 8	>= 64	>= 64	>= 64	0.5	<= 0.5	<= 0.5	<= 1	<= 0.25	<= 0.25	>= 32	32	<= 4	<= 0.5	<= 320	NA	NA
33	1E365B	<= 2	4	>= 32	2	<= 8	>= 64	>= 64	>= 64	<= 0.25	<= 0.5	<= 0.5	<= 1	<= 0.25	<= 0.25	8	<= 16	<= 4	<= 0.5	<= 20	NA	NA
34	1E07H2	<= 2	8	>= 32	<= 1	<= 8	>= 64	>= 64	>= 64	<= 0.25	<= 0.5	<= 0.5	<= 1	<= 0.25	<= 0.25	<= 2	<= 16	<= 4	<= 0.5	<= 20	NA	NA
35	2W150H2	<= 2	4	>= 32	<= 1	<= 8	8	32	32	<= 0.25	<= 0.5	<= 0.5	<= 1	<= 0.25	<= 0.25	<= 2	<= 16	<= 4	<= 0.5	<= 20	NA	NA
36	2W047H2	<= 2	16	>= 32	2	16	>= 64	>= 64	>= 64	1	<= 0.5	<= 0.5	<= 1	<= 0.25	<= 0.25	>= 32	<= 16	64	<= 0.5	<= 20	NA	NA
37	2W246B	<= 2	4	>= 32	<= 1	<= 8	8	>= 64	>= 64	0.5	<= 0.5	<= 0.5	<= 1	<= 0.25	<= 0.25	>= 32	<= 16	<= 4	<= 0.5	<= 20	NA	NA
38	1E391A	<= 2	4	>= 32	<= 1	<= 8	8	>= 64	>= 64	<= 0.25	<= 0.5	<= 0.5	<= 1	<= 0.25	<= 0.25	8	<= 16	<= 4	<= 0.5	<= 20	NA	NA
39	1E424H2	<= 2	4	>= 32	>= 64	<= 8	>= 64	>= 64	>= 64	<= 0.25	<= 0.5	<= 0.5	<= 1	<= 0.25	<= 0.25	8	<= 16	<= 4	<= 0.5	<= 20	NA	NA
40	2E218H1	<= 2	4	>= 32	2	<= 8	>= 64	>= 64	>= 64	<= 0.25	<= 0.5	<= 0.5	<= 1	<= 0.25	<= 0.25	8	<= 16	<= 4	<= 0.5	<= 20	NA	NA
41	2E219A	<= 2	4	>= 32	2	<= 8	>= 64	>= 64	>= 64	<= 0.25	<= 0.5	<= 0.5	<= 1	<= 0.25	<= 0.25	8	<= 16	<= 4	<= 0.5	<= 20	NA	NA
42	2E179H2	<= 2	8	>= 32	16	16	>= 64	>= 64	>= 64	<= 0.25	<= 0.5	<= 0.5	<= 1	<= 0.25	<= 0.25	>= 32	<= 16	<= 4	<= 0.5	<= 20	NA	NA
43	2E0280B	<= 2	16	>= 32	>=64	16	>= 64	>= 64	>= 64	0.5	<= 0.5	<= 0.5	<= 1	<= 0.25	<= 0.25	>= 32	<= 16	<= 4	<= 0.5	<= 20	NA	NA
44	1E345A	<= 2	16	>= 32	2	<= 8	>= 64	>= 64	>= 64	1	<= 0.5	<= 0.5	<= 1	<= 0.25	<= 0.25	16	<= 16	<= 4	<= 0.5	<= 20	NA	NA
45	1E370H2	<= 2	8	>= 32	2	<= 8	>= 64	>= 64	>= 64	>= 4	<= 0.5	<= 0.5	<= 1	<= 0.25	<= 0.25	>= 32	64	32	<= 0.5	<= 320	NA	NA
46	2W241H2	<= 2	8	>= 32	2	<= 8	>= 64	>= 64	>= 64	0.5	<= 0.5	<= 0.5	<= 1	<= 0.25	<= 0.25	>= 32	32	<= 4	<= 0.5	<= 20	NA	NA
47	2W146H2	<= 2	4	>= 32	2	<= 8	>= 64	>= 64	>= 64	0.5	<= 0.5	<= 0.5	<= 1	<= 0.25	<= 0.25	>= 32	32	<= 4	<= 0.5	<= 320	NA	NA
48	1E336H2	<= 2	4	>= 32	2	<= 8	>= 64	>= 64	>= 64	0.5	<= 0.5	<= 0.5	<= 1	<= 0.25	<= 0.25	>= 32	<= 16	<= 4	<= 0.5	<= 320	NA	NA
49	1E414A	<= 2	16	>= 32	<= 1	<= 8	>= 64	>= 64	>= 64	0.5	<= 0.5	<= 0.5	<= 1	<= 0.25	<= 0.25	>= 32	16	<= 4	<= 0.5	<= 320	NA	NA
50	1E586A	<= 2	16	>= 32	<= 1	<= 8	>= 64	32	32	1	<= 0.5	<= 0.5	<= 1	<= 0.25	<= 0.25	>= 32	<= 16	<= 4	<= 0.5	<= 20	NA	NA
51	11512H2	<= 2	4	>= 32	>=64	<= 8	>= 64	>= 64	>= 64	<= 0.25	<= 0.5	<= 0.5	<= 1	<= 0.25	<= 0.25	8	<= 16	<= 4	<= 0.5	<= 20	NA	NA
52	18433H2	<= 2	8	>= 32	8	<= 8	>= 64	>= 64	>= 64	0.5	<= 0.5	<= 0.5	<= 1	<= 0.25	<= 0.25	>= 32	<= 16	<= 4	<= 0.5	<= 320	NA	NA
53	1E286H2	<= 2	>= 32	>= 32	<= 1	16	32	>= 64	>= 64	>= 4	<= 0.5	<= 0.5	<= 1	<= 0.25	<= 0.25	>= 32	<= 16	64	<= 0.5	<= 320	NA	NA
54	C-2WH4	<= 2	4	>= 32	<= 1	<= 8	8	32	32	<= 0.25	<= 0.5	<= 0.5	<= 1	<= 0.25	<= 0.25	4	<= 16	8	<= 0.5	<= 20	NA	NA
55	18441A	4	16	>= 32	>= 64	<= 8	>= 64	>= 64	>= 64	>= 4	<= 0.5	<= 0.5	<= 1	<= 0.25	<= 0.25	>= 32	64	8	<= 0.5	<= 320	NA	NA
56	1E499H1	<= 2	4	>= 32	2	<= 8	>= 64	>= 64	>= 64	1	<= 0.5	<= 0.5	<= 1	<= 0.25	<= 0.25	>= 32	<= 16	<= 4	<= 0.5	<= 20	NA	NA
57	07137A	<= 2	16	>= 32	2	<= 8	>= 64	>= 64	>= 64	>= 4	<= 0.5	<= 0.5	<= 1	<= 0.25	<= 0.25	>= 32	<= 16	8	<= 0.5	<= 320	NA	NA
58	34034B	<= 2	16	>= 32	16	16	>= 64	>= 64	>= 64	1	<= 0.5	<= 0.5	<= 1	<= 0.25	<= 0.25	>= 32	64	<= 4	<= 0.5	<= 320	NA	NA
59	410H2	<= 2	4	>= 32	<= 1	<= 8	>= 64	>= 64	>= 64	<= 0.25	<= 0.5	<= 0.5	<= 1	<= 0.25	<= 0.25	8	<= 16	<= 4	<= 0.5	<= 20	NA	NA
60	192B	<= 2	4	>= 32	<= 1	<= 8	8	32	32	<= 0.25	<= 0.5	<= 0.5	<= 1	<= 0.25	<= 0.25	>= 32	<= 16	<= 4	<= 0.5	<= 20	NA	NA
61	2W147H2	<= 2	4	>= 32	<= 1	<= 8	>= 64	>= 64	>= 64	<= 0.25	<= 0.5	<= 0.5	<= 1	<= 0.25	<= 0.25	8	<= 16	<= 4	<= 0.5	<= 20	NA	NA
62	2W158B	<= 2	4	>= 32	2	<= 8	>= 64	>= 64	>= 64	>= 4	<= 0.5	<= 0.5	<= 1	<= 0.25	<= 0.25	>= 32	32	<= 4	<= 0.5	<= 320	NA	NA
63	2W160H2	<= 2	4	>= 32	2	<= 8	>= 64	>= 64	>= 64	>= 4	<= 0.5	<= 0.5	<= 1	<= 0.25	<= 0.25	>= 32	32	<= 4	<= 0.5	<= 20	NA	NA
64	266B	<= 2	16	>= 32	16	16	>= 64	>= 64	>= 64	1	<= 0.5	<= 0.5	<= 1	<= 0.25	<= 0.25	>= 32	64	<= 4	<= 0.5	<= 320	NA	NA
65	31029B	<= 2	16	>= 32	16	16	>= 64	>= 64	>= 64	0.5	<= 0.5	<= 0.5	<= 1	<= 0.25	<= 0.25	>= 32	64	<= 4	<= 0.5	<= 320	NA	NA
66	35001H1	<= 2	16	>= 32	16	16	>= 64	>= 64	>= 64	0.5	<= 0.5	<= 0.5	<= 1	<= 0.25	<= 0.25	>= 32	64	<= 4	<= 0.5	<= 320	NA	NA
1	34012A	<= 2	8	>= 32	<= 1	<= 8	<= 1	4	4	<= 0.25	<= 0.5	<= 0.5	<= 1	<= 0.25	<= 0.25	>= 32	32	<= 4	<= 0.5	<= 20	NA	NA
2	6425B	<= 2	<= 2	<= 2	<= 1	<= 8	<= 1	4	4	<= 0.25	<= 0.5	<= 0.5	<= 1	<= 0.25	<= 0.25	>= 32	<= 16	<= 4	<= 0.5	>= 320	NA	NA
3	8E779A	<= 2	>= 32	>= 32	<= 1	<= 8	<= 1	32	32	<= 0.25	<= 0.5	<= 0.5	<= 1	<= 0.25	<= 0.25	8	<= 16	<= 4	<= 0.5	<= 20	NA	NA
4	8E779B	<= 2	>= 32	>= 32	<= 1	<= 8	<= 1	16	16	<= 0.25	<= 0.5	<= 0.5	<= 1	<= 0.25	<= 0.25	4	<= 16	<= 4	<= 0.5	<= 20	NA	NA
5	18509H2	<= 2	<= 2	4	<= 1	<= 8	<= 1	4	4	<= 0.25	<= 0.5	<= 0.5	<= 1	<= 0.25	<= 0.25	>= 32	<= 16	<= 4	<= 0.5	<= 20	NA	NA
6	18513H1	<= 2	<= 2	4	<= 1	<= 8	<= 1	4	4	0.5	<= 0.5	<= 0.5	<= 1	<= 0.25	<= 0.25	>= 32	<= 16	<= 4	<= 0.5	<= 20	NA	NA
7	18085H2	<= 2	>= 32	>= 32	<= 1	<= 8	<= 1	16	16	<= 0.25	<= 0.5	<= 0.5	<= 1	<= 0.25	<= 0.25	8	<= 16	<= 4	<= 0.5	<= 20	NA	NA
8	31057B	<= 2	<= 2	<= 2	<= 1	<= 8	<= 1	4	4	<= 0.25	<= 0.5	<= 0.5	<= 1	<= 0.25	<= 0.25	4	<= 16	<= 4	<= 0.5	<= 20	NA	NA
9	9437H1	<= 2	16	>= 32	<= 1	<= 8	<= 1	4	4	0.5	<= 0.5	<= 0.5	<= 1	<= 0.25	<= 0.25	>= 32	128	<= 4	<= 0.5	<= 20	NA	NA
10	2E220A	<= 2	<= 2	<= 2	<= 1	<= 8	<= 1	4	4	>= 4	<= 0.5	<= 0.5	<= 1	<= 0.25	<= 0.25	>= 32	<= 16	<= 4	<= 0.5	>= 320	NA	NA
11	2W050H2	<= 2	16	>= 32	<= 1	<= 8	<= 1	4	4	1	<= 0.5	<= 0.5	<= 1	<= 0.25	<= 0.25	>= 32	<= 16	64	<= 0.5	>= 320	NA	NA
12	2E219H2	<= 2	>= 32	>= 32	<= 1	<= 8	<= 1	32	32	1	<= 0.5	<= 0.5	<= 1	<= 0.25	<= 0.25	>= 32	<= 16	<= 4	<= 0.5	<= 20	NA	NA
13	2E220B	<= 2	>= 32	>= 32	<= 1	<= 8	<= 1	32	32	1	<= 0.5	<= 0.5	<= 1	0.5	<= 0.25	>= 32	64	<= 4	<= 0.5	<= 20	NA	NA
14	1E444H2	<= 2	4	8	<= 1	<= 8	<= 1	4	4	<= 0.25	<= 0.5	<= 0.5	<= 1	<= 0.25	<= 0.25	4	<= 16	8	<= 0.5	<= 20	NA	NA
15	1155H1	<= 2	4	8	<= 1	<= 8	<= 1	4	4	<= 0.25	<= 0.5	<= 0.5	<= 1	<= 0.25	<= 0.25	4	<= 16	<= 4	<= 0.5	<= 20	NA	NA
16	1E655B	<= 2	4	>= 32	<= 1	<= 8	<= 1	4	4	1	<= 0.5	<= 0.5	<= 1	<= 0.25	<= 0.25	>= 32	<= 16	<= 4	<= 0.5	<= 20	NA	NA
17	401H1	<= 2	<= 2	4	<= 1	<= 8	<= 1	4	4	1	<= 0.5	<= 0.5	<= 1	<= 0.25	<= 0.25	>= 32	<= 16	<= 4	<= 0.5	>= 320	NA	NA
18	07265B	<= 2	>= 32	>= 32	<= 1	<= 8	<= 1	16	16	<= 0.25	<= 0.5	<= 0.5	<= 1	<= 0.25	<= 0.25	8	<= 16	<= 4	<= 0.5	<= 20	NA	NA
		Diarreagenic ESBL E. coli
		ESBL non-Diarreagenic E. coli
		Diarreagenic Non-ESBL E. coli
