# Supplementary material for: Extended-Spectrum Beta-Lactamase-Producing Escherichia coli in Drinking Water Samples From a Forcibly Displaced, Densely Populated Community Setting in Bangladesh
Source: Front Public Health. 2020 Jun 18;8:228. doi: 10.3389/fpubh.2020.00228 (PMC7314906; doi:10.3389/fpubh.2020.00228)
Supplement: Supplementary file 3 [file Table_3.XLSX]

## Sheet: Sheet
	TableS3:Antimicrobial susceptibility profiles of E. coli isolates, inferred from VITEK 2.
SL. No	Isolates ID	Amikacin	Amoxicillin/Clavulanic Acid	Amipicillin	Cefepime	Cefoperazone/Sulbactam	Ceftriaxone	Cefuroxime	Cefuroxime Axetil	CIprofloxacine	Colistin	Ertapenem	Gentamicin	Immipenem	Meropenem	Nalidixic Acid	Nitrofurantoin	Piperacillin/Tazobactam	Tigecycline	Trimethoprim/Sulfamethoxazole	Cefixime	Ceftazidime
1	05095B	S	I	R	S	S	R	R	R	S	S	S	S	S	S	R	S	S	S	S	R	R
2	09036H2	S	S	R	S	S	R	R	R	S	S	S	S	S	S	R	S	S	S	S	R	R
3	34022A	S	I	R	R	S	R	R	R	S	S	S	S	S	S	R	I	S	S	R	R	R
4	34008B	S	S	R	R	S	R	R	R	S	S	S	S	S	S	S	S	S	S	S	R	R
5	34012H2	S	S	R	R	S	R	R	R	I	S	S	S	S	S	R	S	S	S	S	R	R
6	05080H2	S	S	R	R	S	R	R	R	R	S	S	S	S	S	R	I	S	S	R	R	R
7	11023H2	S	S	R	S	S	R	R	R	S	S	S	S	S	S	S	S	S	S	S	R	R
8	34022H1	S	S	R	S	S	R	R	R	S	S	S	S	S	S	R	S	S	S	S	R	R
9	5375B	S	I	R	I	S	R	R	R	S	S	S	S	S	S	R	S	R	S	S	R	R
10	5095H2	S	R	R	S	S	R	R	R	S	S	S	S	S	S	R	S	S	S	S	R	R
11	1109H1	S	S	R	S	S	R	R	R	S	S	S	S	S	S	S	S	S	S	S	R	R
12	8E756H2	S	S	R	S	S	R	R	R	R	S	S	S	S	S	R	I	S	S	S	R	R
13	9125B	S	R	R	S	S	R	R	R	S	S	S	S	S	S	S	S	S	S	R	R	R
14	8E285B	S	R	R	S	S	R	R	R	S	S	S	S	S	S	S	S	S	S	S	R	R
15	11269H1	S	S	R	S	S	R	R	R	R	S	S	S	S	S	R	S	S	S	S	R	R
16	9736H2	S	R	R	S	S	R	R	R	R	S	S	S	S	S	R	S	R	S	S	R	R
17	11597A	S	S	R	S	S	R	R	R	S	S	S	S	S	S	R	S	S	S	R	R	R
18	11611H1	S	S	R	S	S	R	R	R	S	S	S	S	S	S	R	S	S	S	R	R	R
19	04584H2	S	S	R	S	S	R	R	R	S	S	S	S	S	S	S	S	S	S	S	R	R
20	8W645H2	S	S	R	I	S	R	R	R	S	S	S	S	S	S	S	S	S	S	S	R	R
21	8W390H1	S	S	R	S	S	R	R	R	S	S	S	S	S	S	S	S	S	S	S	R	R
22	8W803H2	S	S	R	I	S	R	R	R	S	S	S	S	S	S	R	S	S	S	R	R	R
23	8W454H1	S	S	R	R	S	R	R	R	R	S	S	S	S	S	R	S	S	S	R	R	R
24	18544A	S	S	R	S	S	R	R	R	S	S	S	S	S	S	R	R	S	S	S	R	R
25	18162H2	S	S	R	S	S	R	R	R	S	S	S	S	S	S	R	R	S	S	S	R	R
26	18544B	S	S	R	S	S	R	R	R	I	S	S	S	S	S	R	R	S	S	S	R	R
27	12224H1	S	S	R	S	S	R	R	R	S	S	S	S	S	S	R	S	S	S	S	R	R
28	11448B	S	S	R	S	S	R	R	R	S	S	S	S	S	S	S	S	S	S	S	R	R
29	9441H2	S	S	R	S	S	R	R	R	S	S	S	S	S	S	R	S	S	S	S	R	R
30	1E181H2	S	S	R	R	S	R	R	R	S	S	S	S	S	S	R	S	S	S	R	R	R
31	2W242H2	S	I	R	I	S	R	R	R	R	S	S	S	S	S	R	I	S	S	R	R	R
32	2W246A	S	S	R	S	S	R	R	R	S	S	S	S	S	S	R	S	S	S	R	R	R
33	1E365B	S	S	R	S	S	R	R	R	S	S	S	S	S	S	S	S	S	S	S	R	R
34	1E07H2	S	S	R	S	S	R	R	R	S	S	S	S	S	S	S	S	S	S	S	R	R
35	2W150H2	S	S	R	S	S	R	R	R	S	S	S	S	S	S	S	S	S	S	S	R	R
36	2W047H2	S	I	R	S	S	R	R	R	S	S	S	S	S	S	R	S	I	S	S	R	R
37	2W246B	S	S	R	S	S	R	R	R	S	S	S	S	S	S	R	S	S	S	S	R	R
38	1E391A	S	S	R	S	S	R	R	R	S	S	S	S	S	S	S	S	S	S	S	R	R
39	1E424H2	S	S	R	R	S	R	R	R	S	S	S	S	S	S	S	S	S	S	S	R	R
40	2E218H1	S	S	R	S	S	R	R	R	S	S	S	S	S	S	S	S	S	S	S	R	R
41	2E219A	S	S	R	S	S	R	R	R	S	S	S	S	S	S	S	S	S	S	S	R	R
42	2E179H2	S	S	R	R	S	R	R	R	S	S	S	S	S	S	R	S	S	S	S	R	R
43	2E0280B	S	I	R	R	S	R	R	R	S	S	S	S	S	S	R	S	S	S	S	R	R
44	1E345A	S	R	R	S	S	R	R	R	R	S	S	S	S	S	R	S	I	S	R	R	R
45	1E370H2	S	S	R	S	S	R	R	R	R	S	S	S	S	S	R	I	I	S	R	R	R
46	2W241H2	S	S	R	S	S	R	R	R	S	S	S	S	S	S	R	S	S	S	R	R	R
47	2W146H2	S	S	R	S	S	R	R	R	S	S	S	S	S	S	R	S	S	S	R	R	R
48	1E336H2	S	S	R	S	S	R	R	R	S	S	S	S	S	S	R	S	S	S	R	R	R
49	1E414A	S	I	R	S	S	R	R	R	S	S	S	S	S	S	R	S	S	S	R	R	R
50	1E586A	S	I	R	S	S	R	R	R	S	S	S	S	S	S	R	S	S	S	S	R	R
51	11512H2	S	S	R	R	S	R	R	R	S	S	S	S	S	S	S	S	S	S	S	R	R
52	18433H2	S	S	R	I	S	R	R	R	S	S	S	S	S	S	R	S	S	S	R	R	R
53	1E286H2	S	R	R	S	S	R	R	R	R	S	S	S	S	S	R	S	I	S	R	R	R
54	C-2WH4	S	S	R	S	S	R	R	R	S	S	S	S	S	S	S	S	S	S	S	R	R
55	18441A	S	I	R	R	S	R	R	R	R	S	S	S	S	S	R	I	S	S	R	R	R
56	1E499H1	S	S	R	S	S	R	R	R	S	S	S	S	S	S	R	S	S	S	S	R	R
57	07137A	S	I	R	S	S	R	R	R	R	S	S	S	S	S	R	S	S	S	R	R	R
58	34034B	S	I	R	R	S	R	R	R	S	S	S	S	S	S	R	I	S	S	R	R	R
59	410H2	S	S	R	S	S	R	R	R	S	S	S	S	S	S	S	S	S	S	S	R	R
60	192B	S	S	R	S	S	R	R	R	S	S	S	S	S	S	R	S	S	S	S	R	R
61	2W147H2	S	S	R	S	S	R	R	R	S	S	S	S	S	S	S	S	S	S	S	R	R
62	2W158B	S	S	R	S	S	R	R	R	R	S	S	S	S	S	R	S	S	S	R	R	R
63	2W160H2	S	S	R	S	S	R	R	R	R	S	S	S	S	S	R	S	S	S	S	R	R
64	266B	S	I	R	R	S	R	R	R	S	S	S	S	S	S	R	I	S	S	R	R	R
65	31029B	S	I	R	R	S	R	R	R	S	S	S	S	S	S	R	I	S	S	R	R	R
66	35001H1	S	I	R	R	S	R	R	R	S	S	S	S	S	S	R	I	S	S	R	R	R
1	34012A	S	S	R	S	S	S	S	S	S	S	S	S	S	S	R	S	S	S	S	S	S
2	6425B	S	S	S	S	S	S	S	S	S	S	S	S	S	S	R	S	S	S	R	S	S
3	8E779A	S	R	R	S	S	S	R	R	S	S	S	S	S	S	S	S	S	S	S	S	S
4	8E779B	S	R	R	S	S	S	I	I	S	S	S	S	S	S	S	S	S	S	S	S	S
5	18509H2	S	S	S	S	S	S	S	S	S	S	S	S	S	S	R	S	S	S	S	S	S
6	18513H1	S	S	S	S	S	S	S	S	I	S	S	S	S	S	R	S	S	S	S	S	S
7	18085H2	S	R	R	S	S	S	I	I	S	S	S	S	S	S	S	S	S	S	S	S	S
8	31057B	S	S	S	S	S	S	S	S	S	S	S	S	S	S	S	S	S	S	S	S	S
9	9437H1	S	I	R	S	S	S	S	S	I	S	S	S	S	S	R	R	S	S	S	S	S
10	2E220A	S	S	S	S	S	S	S	S	R	S	S	S	S	S	R	S	S	S	R	S	S
11	2W050H2	S	I	R	S	S	S	S	S	R	S	S	S	S	S	R	S	I	S	R	S	S
12	2E219H2	S	R	R	S	S	S	R	R	R	S	S	S	S	S	R	S	S	S	S	S	S
13	2E220B	S	R	R	S	S	S	R	R	R	S	S	S	S	S	R	I	S	S	S	S	S
14	1E444H2	S	S	S	S	S	S	S	S	S	S	S	S	S	S	S	S	S	S	S	S	S
15	1155H1	S	S	S	S	S	S	S	S	S	S	S	S	S	S	S	S	S	S	S	S	S
16	1E655B	S	S	R	S	S	S	S	S	R	S	S	S	S	S	R	S	S	S	S	S	S
17	401H1	S	S	S	S	S	S	S	S	R	S	S	S	S	S	R	S	S	S	R	S	S
18	07265B	S	R	R	S	S	S	I	I	S	S	S	S	S	S	S	S	S	S	S	S	S
		Diarreagenic ESBL E. coli
		ESBL non-Diarreagenic E. coli
		Diarreagenic Non-ESBL E. coli
